# Supplementary material for: Ionic-Liquid-Based Aqueous Two-Phase Systems Induced by Intra- and Intermolecular Hydrogen Bonds
Source: Molecules. 2022 Aug 19;27(16):5307. doi: 10.3390/molecules27165307 (PMC9414173; doi:10.3390/molecules27165307)
Supplement: Supplementary file 1 [file molecules-27-05307-s001.zip]

Archive with 1 entries (1 files):
- molecules-1865167-supplementary materials.pdf
